# Supplementary material for: Genomic data of two Bacillus and two Pseudomonas strains isolated from the acid mine drainage site at Mamut Copper Mine, Ranau, Malaysia
Source: Data Brief. 2020 Nov 2;33:106486. doi: 10.1016/j.dib.2020.106486 (PMC7666309; doi:10.1016/j.dib.2020.106486)
Supplement: Supplementary file 1 [file mmc1.xlsx]

## Sheet: Raw data for fig 1
	Counts
Subsystem Features	MCMY3	MCMY6	MCMY13	MCMY15
Cofactors, vitamins, prosthetic groups, pigments	326	303	292	366
Cell wall and capsule	204	202	178	225
Virulence, disease and defense	112	144	121	196
Potassium metabolism	30	20	19	24
Photosynthesis	0	4	0	0
Miscellaneous	50	59	57	91
Phages, prophages, transposable elements, plasmids	18	65	23	52
Membrane transport	229	152	147	330
Iron acquisition and metabolism	29	70	73	156
RNA metabolism	208	193	183	228
Nucleosides and nucleotides	137	133	134	148
Protein metabolism	269	297	273	310
Cell division and cell cycle	39	63	55	36
Motility and chemotaxis	84	80	79	114
Regulation and cell signalling	92	127	114	131
Secondary metabolism	5	8	9	9
DNA metabolism	153	174	146	119
Fatty acid, lipids, and isoprenoids	152	160	153	218
Nitrogen metabolism	104	39	17	100
Dormancy and sporulation	4	160	143	3
Respiration	148	100	99	178
Stress response	159	127	109	205
Metabolism of aromatic compounds	76	16	12	121
Amino acids and derivatives	458	560	568	740
Sulfur metabolism	61	45	39	118
Phosphorus metabolism	45	108	103	80
Carbohydrates	336	411	419	475
	3528	3820	3565	4773
Fig. 1. Overview of the subsystem categories annotated to (A) MCMY3, (B) MCMY6, (C) MCMY13, and (D) MCMY15 generated by RAST server.

## Sheet: Raw data for Fig. 2
Strains	MCMY3	MCMY6	MCMY13	MCMY15
Arsenic resistance	5	10	8	6
Cadmium resistance	0	2	2	0
Cobalt-zinc-cadmium resistance	31	26	18	44
Copper homeostasis	17	5	5	26
Copper tolerance	7	5	0	4
Mercuric reductase	0	0	0	3
Mercuric resistance operon	0	0	0	19
Resistance to chromium compounds	2	1	1	5
Fig. 2. Heavy metals and metalloids resistance gene features detected in the four genomes.
